# Supplementary material for: The vacuole shapes the nucleus and the ribosomal DNA loop during mitotic delays
Source: Life Sci Alliance. 2022 Aug 12;5(10):e202101161. doi: 10.26508/lsa.202101161 (PMC9375157; doi:10.26508/lsa.202101161)
Supplement: Supplementary file 11 [file LSA-2021-01161_TableS1.xlsx]

## Sheet: Table S1_MS
	Table S1. List of strains and experimental techniques used in figures and movies
	Fig / Panel	A	B	C	D	E	F	G	H	I	J	K	L	M
	Fig 1	CCG771 WFM	FM931 WFM	FM931 CSM	FM931 WFM	FM931 WFM	FM931 WFM	---	---	---	---	---	---	---
	Fig 2	FM931 WFM	FM931 WFM	FM931 WFM	FM931 CSM	schem	FM2438 WFM	FM2614 WFM	FM2614 CSM	schem	CCG2570 CCG2572 WFM	---	---	---
	Fig 3	FM2301 WFM	FM2658 CSM	FM2799 CSM	FM2639 CSM	CCG1582 CSM	FM931 TEM	CCG1327 WFM	FM2657 CSM	FM2657 CSM	---	---	---	---
	Fig 4	FM2641 CSM	FM2614 CSM	FM2614 CSM	FM2965 WFM	CCG2309 WFM	CCG2309 WFM	FM2965 CSM	FM2965 CSM	CCG2309 WFM	---	---	---	---
	Fig 5	CCG1326 CCG1328 CCG1329 WFM	FM2639 FM2658 CSM	CCG1326 CCG1328 CCG1329 WFM	FM2965 WFM	FM2965 WFM	FM2614 WFM	CCG1326 CCG1327 CCG1328 CCG1329 WFM	FM2707 WFM	FM2707 WFM	---	---	---	---
	Fig 6	schem	FM2396 W303-K699 FM2959 WFM	FM2735 WFM	FM2735 WFM	FM2396 WFM	W303-K699 WFM	W303-K699 WFM	FM2959 WFM	---	---	---	---	---
	Fig 7	FM2614 WFM	FM2394 WFM	FM2383 WB	FM2748 WFM	FM2748 WFM	FM2748 WFM	FM2748 WFM	FM2800 WFM	FM2800 WFM	FM2960 WFM	FM2696 FM2697 FM2698 WFM	FM2913 FM2923 FM2924 FM2945 FM2951 FM2973 FM2977 WFM	---
	Fig 8	schem	schem	---	---	---	---	---	---	---	---	---	---	---
	Fig S1	FM2301 FM2361 WFM	FM2301 FM2361 WFM	schem	---	---	---	---	---	---	---	---	---	---
	Fig S2	schem	CCG2570 CCG2572 PFGE/SB	CCG2570 CCG2572 WFM	---	---	---	---	---	---	---	---	---	---
	Fig S3	FM2361 WFM	FM2113 WFM	YNK54 WFM	FM2614 WFM	YNK54 WFM	FM2799 CSM	CCG1582 WFM	CCG1582 CSM	FM931 TEM	FM2301 WFM	CCG1582 CSM	---	---
	Fig S4	FM2707 WFM	FM2301 WFM	FM2301 WFM	FM2301 WFM	---	---	---	---	---	---	---	---	---
	Fig S5	FM2639 WFM	FM931 TEM	FM2658 WFM	FM2394 WFM	FM2394 WFM	FM2614 CSM	FM2301 WFM	---	---	---	---	---	---
	Fig S6	FM2396 FM2659 SGA	FM2396 WB	FM2396 WFM	FM2735 WFM	W303-K699 WFM	W303-K699 WFM	FM931 WFM	FM2959 WFM	---	---	---	---	---
	Fig S7	FM2614 WFM	FM2614 WFM	FM2394 WFM	FM2383 WB	FM2383 WFM	FM2748 WB	FM2748 WFM	FM2800 WB	FM2800 WFM	FM2800 WFM	FM2800 WFM	FM2960 WFM	FM2698 WFM
	Fig S8	FM2913 FM2923 FM2924 FM2945 WFM	FM2973 FM2977 WFM	FM2951 WFM	---	---	---	---	---	---	---	---	---	---
	Fig S9	FM2398 FM2620 SGA	FM2398 WB	FM2398 WFM	FM2398 FM2620 WFM	---	---	---	---	---	---	---	---	---
	movie 1	FM931 CSM
	movie 2	FM2301 WFM
	movie 3	FM2614 WFM
	movie 4	FM2614 WFM
	movie 5	FM2799 CSM
	movie 6	FM2658 CSM
	movie 7	FM2799 CSM
	movie 8	FM2639 CSM
	movie 9	FM2707 CSM
	movie 10	FM2965 CSM
	WFM: Epifluorescence Wide Field Microscopy; CSM: Confocal Super-resolution Microscopy; TEM: Transmission Electron Microscopy; WB: Western Blot; PFGE: Pulsed-Field Gel Electrophoresis; SB: Southern blot; SGA: Spot growth assay
	schem: schematic, not experimental
