# Supplementary material for: The vacuole shapes the nucleus and the ribosomal DNA loop during mitotic delays
Source: Life Sci Alliance. 2022 Aug 12;5(10):e202101161. doi: 10.26508/lsa.202101161 (PMC9375157; doi:10.26508/lsa.202101161)
Supplement: Supplementary file 12 [file LSA-2021-01161_TableS2.xlsx]

## Sheet: Table S2
Table S2. Reagents used in this study.
REAGENT	SOURCE	REFERENCE
3-Indoleacetic acid	Merck-Sigma-Aldrich	I2886-5G
4x Laemmli Sample Buffer	Bio-Rad	1610747
5-FOA	Zymo Research	F9001-5
Amersham ECL Prime Western Blotting Detection Reagent	VWR-GE HealthCare	RPN2232
Anti-Fluorescein-AP Fab fragments	Merck-Sigma-Aldrich-Roche	11426338910
Anti-mini-AID-tag mAb (Mouse Monoclonal Antibody)	MBL	M214-3
Anti-Mouse IgG (H+L), HRP Conjugate	Promega	W4021
Blue CMAC	Invitrogen	C2110
carboxy-DCFDA	Invitrogen	Y7531
CDP-STAR DETECTION REAGENT	VWR-GE HealthCare	RPN3682
Cerulenin	Merck-Sigma-Aldrich	C2389-5MG
c-Myc Monoclonal Antibody (9E10)	Invitrogen	13-2500
Concanavalin A from Canavalia ensiformis	Merck-Sigma-Aldrich	C5275-5MG
Cover Glasses, High Performance, D=0.17 mm	Carl Zeiss	474030-9000-000
COVERGLASS CHAMBERED 8 WELLS LAB-TEK	VWR-Nunc	734-2062
DAPI (for fluorescence, ≥95.0% (HPLC))	Merck-Sigma-Aldrich-Fluka	32670-25MG-F
Fluorescein High Prime Kit	Merck-Sigma-Aldrich-Roche	11585622910
Formaldehyde solution for molecular biology, BioReagent, ≥36.0% in H2O	Merck-Sigma-Aldrich	47608-250ML-F
Glutaraldehyde solution, Grade I, 50% in H2O, for electron microscopy	Merck-Sigma-Aldrich	G7651-10ML
Hybond-N+, Nylon membranes positively charged	VWR-Amersham-GE Healthcare	RPN303B
Immersion medium Immersol W 2010, oiler 20 ml, ne=1.3339 (23°C) for water immersion	Carl Zeiss	444969-0000-000
Immersion oil Immersol 518 F, oiler 20 ml	Carl Zeiss	444960-0000-000
Immobilon-FL PVDF Membrane	Merck-Sigma-Aldrich-Millipore	IPFL00005
Lyophilized Zymolyase. 2,000 units	Zymo Research	E1005
Lyticase from Arthrobacter luteus lyophilized powder	Merck-Sigma-Aldrich	L4025-100KU
MDY-64	Invitrogen	Y7536
Mouse Monoclonal Anti-c-Myc (clone 9E10)	Merck-Sigma-Aldrich	M4439-100UL
Mouse Monoclonal Anti-HA antibody (clone HA-7)	Merck-Sigma-Aldrich	H9658-2ML
Nocodazole	Merck-Sigma-Aldrich	M1404-50MG
Nocodazole	Abcam	ab120630
Phosphoglycerate Kinase Mouse Monoclonal Antibody (clone 22C5D8)	Invitrogen	459250
Phos-Tag Acrylamide AAL-107	FUJIFULM Wako Pure Chemical Corporation	300-93523
Ponceau S	PanReac AppliChem	A2935
Rapamycin	Merck-Sigma-Aldrich	R0395-1MG
SYTO RNASelect Green Fluorescent cell Stain	Invitrogen	S32703
Trichloroacetic acid (TCA) >99%	Merck-Sigma-Aldrich	T4885-500G
YOYO-1 Iodide (491/509)	Invitrogen	Y3601
